# Supplementary material for: The prion protein is not required for peripheral nerve de- and remyelination after crush injury
Source: PLoS One. 2021 Jan 22;16(1):e0245944. doi: 10.1371/journal.pone.0245944 (PMC7822300; doi:10.1371/journal.pone.0245944)
Supplement: S1 Table — (XLSX) [file pone.0245944.s005.xlsx]

## Sheet: electron microscopy
raw data TEM
remyelinated axons 12 d.p.c.
genotype	total axons	myelinated	% myelinated
ZH3	3142	2795	88.9561
WT	3115	2671	85.7464
WT	3262	2725	83.5377
ZH3	3442	2966	86.1708
ZH3	2818	2552	90.5607
WT	2968	2622	88.3423
remyelinated axons 30 d.p.c.
genotype	total axons	myelinated	% myelinated
ZH3	4457	4387	98.4294
B6	4198	4135	98.4993
B6	4258	4210	98.8727
ZH3	4245	4199	98.9164
B6	4313	4257	98.7016
ZH3	4382	4329	98.7905
area covered by myelin debris
genotype	total area	debris	% debris
ZH3	1.92097e+11	3800439200	1.97839
WT	1.64057e+11	5068381200	3.0894
WT	387449187	7350696	1.8972
ZH3	1.87428e+11	5439669200	2.90227
WT	1.66902e+11	4809806000	2.88182
ZH3	1.31282e+11	3653284000	2.78277
intact appearing myelin profiles
genotype	nr of intact appearing myelin profiles
ZH3	376
ZH3	207
ZH3	150
B6	193
B6	255
B6	124
g-ratio 30 dpi			g-ratio 10 dpi
WT	ZH3		WT	ZH3
0.743508	0.643589		0.925459	0.933845
0.707838	0.733062		0.903383	0.848548
0.698812	0.711023		0.892818	0.893177
0.618064	0.727473		0.891857	0.914114
0.652911	0.700304		0.848553	0.88513
0.826088	0.678201		0.883166	0.933382
0.704356	0.63046		0.835486	0.941861
0.705064	0.748447		0.934625	0.913177
0.775769	0.72439		0.883015	0.893034
0.731159	0.681476		0.872671	0.896858
0.699958	0.687218		0.888927	0.8872
0.719354	0.723296		0.932155	0.884474
0.652149	0.700944		0.898842	0.901683
0.714487	0.684339		0.812676	0.812266
0.638874	0.70542		0.919958	0.878284
0.730683	0.693039		0.826962	0.939554
0.755968	0.706548		0.835513	0.908047
0.79203	0.759897		0.905672	0.935843
0.655516	0.79978		0.929414	0.938953
0.774053	0.747659		0.881652	0.880282
0.638924	0.678904		0.842725	0.914547
0.664192	0.78125		0.913552	0.908673
0.703023	0.774342		0.787312	0.922885
0.774409	0.712171		0.8637	0.920991
0.775155	0.665369		0.86724	0.910266
0.711186	0.819269		0.820603	0.893851
0.682078	0.686364		0.802729	0.917311
0.775341	0.729869		0.897347	0.92245
0.720063	0.708142		0.826301	0.875141
0.728793	0.680363		0.881965	0.854418
0.661259	0.680281		0.855924	0.889559
0.754156	0.697746		0.870706	0.813712
0.843965	0.759562		0.874404	0.848732
0.773595	0.751129		0.749401	0.851353
0.649915	0.70004		0.921004	0.835902
0.716723	0.682934		0.945505	0.841392
0.745062	0.711094		0.932412	0.873449
0.687968	0.804904		0.857588	0.823933
0.746725	0.718544		0.88511	0.836612
0.715731	0.720338		0.85338	0.936315
0.683403	0.734344		0.934142	0.853262
0.743421	0.727543		0.857509	0.902663
0.759905	0.680343		0.870904	0.842782
0.671579	0.713162		0.901017	0.883137
0.6604	0.702739		0.973596	0.824979
0.81849	0.783185		0.87549	0.868678
0.616951	0.710962		0.823318	0.901943
0.710958	0.786716		0.834663	0.89084
0.699655	0.704842		0.911313	0.914833
0.724234	0.806618		0.939878	0.874581
0.719903	0.615206		0.852378	0.88197
0.656779	0.615886		0.826109	0.899006
0.729067	0.71924		0.846964	0.910034
0.787277	0.706881		0.922523	0.841288
0.720677	0.737558		0.859547	0.846084
0.703935	0.676978		0.816447	0.91138
0.710936	0.823045		0.843468	0.87147
0.670493	0.834818		0.830743	0.884778
0.691119	0.748689		0.869917	0.887567
0.807824	0.709944		0.883636	0.916242
0.689886	0.763665		0.901292	0.890479
0.748076	0.600831		0.893367	0.879772
0.639635	0.695274		0.905228	0.862294
0.843525	0.777856		0.899595	0.860834
0.731602	0.751424		0.894882	0.912142
0.71405	0.739669		0.799409	0.888334
0.709736	0.652964		0.885745	0.905357
0.687583	0.679158		0.866337	0.838075
0.678525	0.710539		0.857278	0.84092
0.811444	0.686157		0.862787	0.911123
0.751249	0.757576		0.824353	0.887065
0.690245	0.735422		0.889755	0.866413
0.728254	0.802253		0.852944	0.779883
0.815362	0.719627		0.865832	0.869141
0.725543	0.702926		0.788114	0.807904
0.746767	0.747347		0.845623	0.840217
0.710722	0.802376		0.864334	0.864815
0.772581			0.905846	0.932716
0.649188	0.760404		0.887807	0.855425
0.717359	0.743891		0.884907	0.847987
0.721721	0.775729		0.87074	0.920455
0.702077	0.697183		0.897597	0.923356
0.7106	0.652433		0.907494	0.900354
0.724817	0.699707		0.817352	0.921187
0.718673	0.714712		0.901209	0.81834
0.685877	0.725469		0.850714	0.929955
0.685621	0.777035		0.904209	0.809862
0.619934	0.741504		0.843139	0.910717
0.73442	0.738697		0.918035	0.816519
0.740809	0.765228		0.83224	0.900369
0.79194	0.682142		0.834147	0.874644
0.738607	0.736612		0.891531	0.878599
0.746931	0.697657		0.821516	0.847066
0.692172	0.740508		0.886007	0.880813
0.6974	0.754977		0.908504	0.913412
0.69138	0.791311		0.918662	0.879513
0.75396	0.665387		0.860145	0.922066
0.748713	0.666254		0.761995	0.852995
0.729985	0.768723		0.903309	0.795969
0.725969	0.779653		0.923943	0.928963
0.684508	0.820587		0.865997	0.854006
0.704951	0.781215		0.855651	0.926427
0.655155			0.906265	0.92226
0.71039	0.794203		0.854679	0.904341
0.680488	0.695386		0.924804	0.827219
0.730747
	0.777704		0.849792	0.888052
0.779908
	0.695536		0.93558	0.912216
0.716059
	0.69376		0.872319	0.866215
0.726565
			0.896976	0.891385
0.717676
	0.642076		0.845828	0.905331
0.741851
	0.755172		0.92315	0.847392
0.757586			0.873984
	0.718476			0.855251
0.735337			0.857966
	0.709739			0.843201
0.717856			0.855119
	0.668698			0.897359
0.708653			0.939923
	0.71442			0.84597
0.716568			0.880493
	0.604198			0.868525
0.70621			0.935696
	0.71014			0.926542
0.719342			0.886246
	0.685858			0.920402
0.781334			0.857904
	0.740206			0.926653
0.740713			0.852397
	0.83799			0.880728
0.826317			0.828824
	0.690267			0.892171
0.665501			0.886666
	0.667339			0.871022
0.806268			0.895356
	0.603787			0.956221
0.742631			0.889196	0.786058
	0.677091
0.708698			0.889642	0.900119
	0.709494
0.733109			0.855528	0.768367
	0.646667
0.760398			0.912443	0.842077
	0.626929
0.64673			0.912676	0.868409
	0.846626
0.739519			0.869131	0.751321
	0.595454
0.623174			0.843683	0.819671
	0.712405
0.726849			0.921511	0.826175
	0.639452
0.715471			0.946592	0.830297
	0.596085
0.701985			0.903104	0.710048
	0.740697
0.706934			0.869179	0.876142
	0.702622
0.744067			0.824244	0.875074
	0.666459
0.809025			0.875391	0.86732
	0.74989
0.713137			0.941218	0.924001
	0.718492
0.701732			0.947583	0.86708
	0.75095
0.782035			0.895512	0.875496
	0.634041
0.754685			0.88209	0.815271
0.748404			0.881107	0.927373
	0.772077
0.752114			0.837767	0.85164
	0.666896
0.756105			0.882866	0.846253
	0.714931
0.753269			0.922232	0.869993
	0.80063
0.665355			0.802981	0.890265
	0.737178
0.73048			0.836421	0.852103
	0.725102
0.777468			0.87975	0.836592
	0.646868
0.785007			0.859624	0.905398
	0.701349
0.7071			0.815607	0.878588
	0.745002
0.715202			0.924648	0.886205
	0.741323
0.731107			0.79439	0.873419
	0.787611
0.69928			0.906361	0.894187
	0.715981
0.784082			0.874982	0.845375
	0.742146
0.633675			0.908406	0.877391
	0.627514
0.770241			0.913873	0.880928
	0.752947
0.67377			0.886769	0.864663
0.776049	0.713149		0.918866	0.875251
0.706736	0.731311		0.903462	0.828473
0.771266	0.768674		0.843823	0.887162
0.755646	0.708895		0.855495	0.818666
0.81201	0.685247		0.830564	0.869634
0.725805	0.649782		0.91071	0.885235
0.783253	0.709616		0.891526	0.852762
0.6639	0.72715		0.838229	0.907506
0.673387	0.692839		0.813616	0.895455
0.792565	0.745068		0.906802	0.836324
0.732151	0.735381		0.860674	0.874077
0.793587	0.717309		0.870997	0.880823
0.741026	0.717675		0.833043	0.921744
0.739165	0.726466		0.773604	0.912507
0.85743	0.783496		0.842708	0.869727
0.761241	0.75021		0.89146	0.793497
0.783111	0.646338		0.906011	0.868557
0.711432	0.585595		0.858825	0.888239
0.73472	0.656539		0.905486	0.923846
0.738203	0.81253		0.874208	0.852889
0.703827	0.70717		0.90128	0.893213
0.7071	0.716427		0.864615	0.823446
0.751741	0.781847		0.812896	0.812016
0.762797	0.832726		0.848783	0.878448
0.713872	0.757363		0.775204	0.913236
0.636185	0.743864		0.875415	0.864411
0.640231	0.71411		0.865635	0.887817
0.744637	0.69517		0.821929	0.865735
0.764152	0.680362		0.804961	0.835507
0.759988	0.730066		0.879123	0.844434
0.784122	0.66906		0.850389	0.89286
0.713654	0.740572		0.793934	0.938447
0.731089	0.746664		0.898927	0.91493
0.795193	0.789491		0.827893	0.977317
0.749479	0.732492		0.780297	0.876289
0.719047	0.768997		0.895827	0.791121
0.649387	0.738682		0.879293	0.896221
0.860879	0.69738		0.950705	0.934223
0.729119	0.805148		0.834938	0.883885
0.750042	0.719978		0.881672	0.905789
0.699798	0.755328		0.896478	0.890439
0.713607	0.738679		0.914186	0.864649
0.757674	0.760917		0.839853	0.897392
0.689752	0.734955		0.846466	0.91245
0.722658	0.770028		0.830238	0.935304
0.723482	0.733215		0.821653	0.851895
0.733896	0.661155		0.831612	0.879891
0.722319	0.753105		0.856079	0.784187
0.686423	0.735047		0.888907	0.878032
0.676321	0.700188		0.916158	0.907442
0.789529	0.785543		0.919985	0.890117
0.728581	0.765168		0.872623	0.891723
0.842073	0.625018		0.809977	0.82324
0.709815	0.701905		0.838171	0.884213
0.827613	0.738042		0.886982	0.896556
0.790428	0.7172		0.829091	0.914551
0.821165	0.717679		0.839005	0.826079
0.672703	0.787643		0.856382	0.837641
0.765497	0.682689		0.839457	0.864201
0.753655	0.773681		0.747009	0.886861
0.797897	0.656625		0.910326	0.838491
0.757673
	0.706397		0.927476	0.867903
0.670361
	0.799037		0.897992	0.91034
0.70648
	0.736671		0.85992	0.858384
0.733026
	0.69109		0.912739	0.907199
0.742636
	0.779811		0.934195	0.921328
0.741621				0.902108
	0.688845		0.920685
0.755931				0.872196
	0.750719		0.842705
0.695084				0.901697
	0.787057		0.913222
0.72877				0.943619
	0.700089		0.87766
0.81983				0.80369
	0.690469		0.855076
0.739405				0.90853
	0.733218		0.879532
0.699781				0.86084
	0.69383		0.841222
0.65687				0.90871
	0.709567		0.912531
0.730593				0.884723
	0.6956		0.906524
0.763006				0.924329
	0.740259		0.89956
0.750457			0.885478	0.877296
	0.682753
0.737808			0.813088	0.837605
	0.725152
0.685648			0.855563	0.845694
	0.698322
0.730837			0.919188	0.864532
	0.691324
0.715461			0.875667	0.894326
	0.670651
0.740061			0.912581	0.789142
	0.764536
0.701318			0.806649	0.853998
	0.794035
0.661846			0.85692	0.916558
	0.717744
0.756185			0.82428	0.935593
	0.704097
0.720547			0.893673	0.880952
	0.736249
0.739686			0.894387	0.898972
	0.761933
0.790507			0.901529	0.819275
	0.726753
0.725132			0.850859	0.800043
	0.724737
0.737384			0.915768	0.835877
	0.736873
0.695494			0.938172	0.91288
	0.777246
0.759103			0.913707	0.852517
	0.70797
0.849034			0.935491	0.888673
	0.688604
0.748724			0.907434	0.829987
	0.685471
0.731987			0.838128	0.88104
	0.734729
0.668097			0.831663	0.894114
	0.710231
0.718568			0.862266	0.91226
	0.783481
0.656688			0.886417	0.911011
	0.802001
0.675695			0.894935	0.866356
	0.623105
0.773784			0.905382	0.907918
	0.623902
0.684267			0.869797	0.890678
	0.703899
0.65358			0.882154	0.837109
	0.744126
0.760775			0.907888	0.908708
	0.660928
0.709195			0.891351	0.891928
	0.768798
0.730124			0.83877	0.921311
	0.800066
0.722552			0.797325	0.85025
	0.699667
0.718429			0.88482	0.905172
	0.720071
0.625148			0.904817	0.893932
	0.673724
0.722116			0.910689	0.917056
	0.675478
0.728346			0.884456	0.871073
	0.698965
0.673266			0.921762	0.871476
	0.680736
0.664547			0.881165	0.947679
	0.824617
0.707501			0.876226	0.932571
	0.831344
0.672187			0.909447	0.927699
	0.671874
0.695453			0.840388	0.939292
	0.780237
0.726965			0.843421	0.891906
	0.764811
0.649864			0.851081	0.885516
	0.711221
0.829211			0.879966	0.879478
	0.732178
0.815436			0.840622	0.855295
	0.731939
0.72015			0.936254	0.891738
	0.695454
0.738575			0.864741	0.863962
	0.66307
0.691832			0.879463	0.861706
	0.71326
0.753203			0.823816	0.901691
	0.720882
0.802284			0.88075	0.912023
	0.56859
0.704795			0.844273	0.859061
	0.697473
0.790548			0.845696	0.886878
	0.646949
0.7559			0.86978	0.845586
	0.603346
0.662884			0.892245	0.869421
	0.707314
0.751023			0.867824	0.813911
	0.619829
0.715147			0.87958	0.906715
	0.731093
0.731091			0.929065	0.860708
	0.82437
0.813552			0.897117	0.903678
	0.711972
0.697514			0.933091	0.931879
	0.727179
0.626609			0.883967	0.906422
	0.735551
0.688685			0.911705	0.784677
	0.696653
0.713965			0.917496	0.850098
	0.67081
0.613763			0.920058	0.891107
	0.708375
0.644788			0.923605	0.934355
	0.645629
0.674096			0.93409	0.92731
	0.827706
0.63405			0.913829	0.855367
	0.798608
0.698521			0.877707	0.873738
	0.774332
0.803872			0.842528	0.85883
	0.748099
0.700002			0.866658	0.920561
	0.747581
0.763121			0.905012	0.899484
	0.770932
0.712358			0.850058	0.875855
	0.830376
0.641197			0.925817	0.945343
	0.729434
0.6255			0.924882	0.921447
	0.63755
0.797902			0.903557	0.933736
	0.708585
0.672588			0.93899	0.876438
	0.669005
0.664132			0.87931	0.855277
	0.710462
0.684219			0.907807	0.921411
	0.766594
0.840938			0.932265	0.927824
	0.661106
0.711731			0.843462	0.923717
	0.749291
0.713193			0.889138	0.92106
	0.74849
0.744471			0.883808	0.893304
	0.733326
0.672591			0.890943	0.876577
	0.733912
0.761581			0.849618	0.937151
	0.701818
0.669625			0.900439	0.91502
	0.738813
0.668742			0.932353	0.886423
	0.699364
0.734174			0.888722	0.928312
	0.807328
0.693353			0.887764	0.920093
	0.811642
0.694401			0.938097	0.869738
	0.713333
0.730441			0.891896	0.90762
	0.770955
			0.866242	0.895115
	0.698235
			0.910361	0.876531
	0.66518
			0.898822	0.881592
	0.753968
			0.883526	0.854968
	0.619312
			0.868043
	0.786666
			0.885338
	0.737658
			0.911063
	0.753892
			0.905336
	0.772523
			0.853897
	0.733843
			0.910209
	0.784907
			0.942461
	0.713602
			0.919404
	0.797722
			0.911297
	0.562314
			0.787992
	0.690431
			0.902087
	0.818265
	1
			0.944369
	0.76639
	0.642316
	0.689261
	0.738258
	0.68583
	0.692832
	0.63791
	0.754772
	0.703689
	0.643559
	0.755874
	0.740255
	0.694318
	0.59663
	0.767112
	0.773477
	0.67667
	0.722615
	0.771275
	0.704322
	0.841625
	0.669702
	0.810561
	0.694502
	0.755751
	0.721453
	0.836236
	0.720951
	0.709135
	0.668476
	0.682088
	0.762281
	0.580663
	0.686818
	0.74351
	0.68376
	0.728835
	0.683962
	0.69999
	0.727375
	0.742588
	0.675088
	0.696829
	0.798331
	0.69092
	0.762606
	0.676461
	0.786941
	0.639615
	0.725206
	0.754539
	0.818069
	0.715401
	0.717306
	0.761006
	0.621971
	0.685252
	0.69355
	0.782047
	0.722451
	0.718568
	0.647799
	0.731922
	0.833396
	0.644435
	0.654041
	0.724132
	0.733775
	0.779211
	0.732421
	0.74085
	0.699217
	0.826677
	0.747921
	0.764428
	0.710872
	0.778351
	0.793298
	0.852069
	0.686768
	0.701296
	0.730221
	0.670057
	0.713487
	0.79475
	0.619363
	0.646975
	0.702687
	0.666244
	0.744512
	0.68878
	0.711098
	0.757534

## Sheet: western blot
Values = "volume" from densitometry performed with FusionCapt Advance software
NC = not crushed (uninjured side)
values used in graphs
5 d.p.c.
							GFAP	cJun
genotype	mouse ID	GFAP	cJun	Actin	GFAP/Actin	cJun/Actin	fold change to average WT (crushed)
WT	979 4 NC	14399031	11291689	40005313	0.359928	0.282255	1.10754	0.219513
	979 5 NC*	8306473	5966148	16913996	0.491101	0.352734	1.51117	0.274326
	979 6 NC	9737383	10392286	40025933	0.243277	0.259639	0.748589	0.201924
	979 4	15718117	56889985	45279446	0.347136	1.25642	1.06817	0.977132
	979 5	12571774	52451432	42705311	0.294384	1.22822	0.905852	0.955199
	979 6	14584115	60048846	43740792	0.333421	1.37283	1.02597	1.06767
ZH3	874 22 NC	7843254	5985715	30941527	0.253486	0.193452	0.780005	0.15045
	874 23 NC	14639667	7667677	31677747	0.462144	0.242052	1.42207	0.188247
	874 24 NC	11023034	5455163	29555524	0.37296	0.184573	1.14764	0.143545
	874 22	15847262	60426959	34563176	0.458501	1.7483	1.41086	1.35968
	874 23	20293549	52165111	35000808	0.579802	1.4904	1.78411	1.1591
	874 24	17528260	54873716	49680669	0.352819	1.10453	1.08566	0.859005
	*volume lower
					average WT (crushed)	average WT (crushed)
					0.324981	1.28582
10 d.p.c.
							GFAP	cJun
genotype	Name	GFAP	cJun	Actin	GFAP/Actin	cJun/Actin	fold change to average WT (crushed)
B6	869 7 NC	16584853	5601706	25979613	0.63838	0.215619	1.02772	0.371244
	869 8 NC	7590199	5219496	15923824	0.476657	0.327779	0.767363	0.564356
	869 9 NC	5298755	4397142	15998027	0.331213	0.274855	0.533215	0.473234
	869 7	19389960	18266983	25518916	0.759827	0.715821	1.22323	1.23247
	869 8	15703570	16047929	29174181	0.538269	0.550073	0.866552	0.947091
	869 9	17981341	15154732	31803402	0.56539	0.476513	0.910214	0.820439
ZH3	872 16 NC	6767800	5541478	23697796	0.285588	0.233839	0.459763	0.402614
	872 17 NC	10615165	7320071	26485703	0.400788	0.276378	0.645223	0.475856
	872 18 NC	12246892	6450136	30288670	0.404339	0.212955	0.650939	0.366657
	872 16	27480226	17203901	40416512	0.679926	0.425665	1.0946	0.732892
	872 17	29478648	20876741	39320266	0.749706	0.530941	1.20694	0.914151
	872 18	34230408	31392621	39119634	0.875019	0.802477	1.40868	1.38167
					average WT (crushed)	average WT (crushed)
					0.621162	0.580802
16 d.p.c.
							GFAP	cJun
genotype	Name	GFAP	cJun	Actin	GFAP/Actin	cJun/Actin	fold change to average WT (crushed)
B6	871 1 NC	3402250	8911766	46478167	0.073201	0.191741	0.217227	0.193451
	871 2 NC	3561571	19165208	34235721	0.104031	0.559802	0.308715	0.564794
	871 3 NC	4600571	13489610	36048050	0.127623	0.374212	0.378727	0.377549
	871 1	23724535	54239073	51269875	0.462738	1.05791	1.37319	1.06735
	871 2	13813487	54773587	58712409	0.235274	0.932913	0.698184	0.941233
	871 3	18003973	56536227	57534094	0.312927	0.982656	0.928623	0.991419
ZH3	981 19 NC	4674832	16160197	38835936	0.120374	0.416115	0.357214	0.419825
	981 20 NC	2311911	12470977	30415163	0.0760118	0.410025	0.225568	0.413682
	981 21 NC	2885206	11012509	30580448	0.0943481	0.360116	0.279981	0.363328
	981 19	25762588	42166758	43706200	0.589449	0.964777	1.74921	0.973381
	981 20	16746202	40118937	43408886	0.385778	0.92421	1.14481	0.932452
	981 21	18504116	44477297	60296381	0.306886	0.737645	0.910696	0.744223
					average WT (crushed)	average WT (crushed)
					0.33698	0.991161
uninjured nerves (Fig 1e)
		GFAP	Calnexin	GFAP/Calnexin	fold change to average WT
5 d.p.c	WT	1397810	18648674	0.0749549	0.592716
	WT	4973959	22585340	0.22023	1.7415
	ZH3	5592905	24124428	0.231836	1.83327
	ZH3	6322993	24557142	0.257481	2.03606
16 d.p.c	WT	2934898	24051486	0.122026	0.964934
	WT	3551057	26269982	0.135175	1.06892
	ZH3	8087423	25932298	0.311867	2.46613
	ZH3	5308936	20395533	0.260299	2.05835
30 d.p.c	WT	1849033	14926482	0.123876	0.979566
	WT	1137556	13788792	0.0824986	0.652369
	ZH3	3871063	15772229	0.245435	1.94081
	ZH3	3093071	12639290	0.244719	1.93515
				average WT
				0.12646

## Sheet: immunofluorescence
color code:
ZH3
WT
NC = not crushed
CD68
30dpi	CD68	S100	%	average		16 dpi	CD68	S100	%	average		5dpi	CD68	S100	%	average		10 dpi		CD68 area	S100 area	%	average
755--1_ch01.tif	4066.78	21174.2	19.2063	17.9847		871-1-1_ch01.tif	2220.89	2529.39	87.8036	81.0704		874-22-1_ch01.tif	2677.4	13601.3	19.6849	21.9368		869-7-1_ch02.tif		2460.11	3510.29	70.0829	74.4933
755--2_ch01.tif	3803.08	19763.1	19.2434			871-1-2_ch01.tif	2535.39	3210.57	78.9701			874-22-2_ch01.tif	4158.68	16425.1	25.3191			869-7-2_ch02.tif		5027.6	5277.44	95.2658
755--3_ch01.tif	1974.05	12732.1	15.5045			871-1-3_ch01.tif	1194.03	1562.1	76.4375			874-22-3_ch01.tif	4728.57	22726.6	20.8063			869-7-3_ch02.tif		2630.99	2910.62	90.3927
755--NC_ch01.tif	65.347	10728.3	0.609109			871-1-nc_ch01.tif	16.625	13281.7	0.125172			874-22-nc-1_ch01.tif	6257.19	6335.01	98.7717			869-7-4_ch02.tif		4015.75	9508.86	42.2317
755-1-1_ch01.tif	1260.54	5793.99	21.7559	20.5191		871-2-1_ch01.tif	3017.99	3402.45	88.7004	77.4547		874-22-nc-2_ch01.tif	6802.37	8127.56	83.6951			869-8-1_ch02.tif		8801.82	9135.71	96.3452	138.967
755-1-2_ch01.tif	2368.67	12284.2	19.2823			871-2-2_ch01.tif	4133.75	6083.32	67.9522			874-23-1_ch01.tif	3227.43	13151.2	24.5409	27.6763		869-8-2_ch02.tif		17045.8	10259.8	166.142
755-2-1_ch01.tif	2108.9	8546.66	24.6751	23.0754		871-2-3_ch01.tif	7924.82	10467.1	75.7115			874-23-2_ch01.tif	1851.9	6010.35	30.8118			869-8-3_ch02.tif		14091.5	9125.78	154.414
755-2-2_ch01.tif	2510.91	11029.6	22.7651			871-3-1_ch01.tif	1377.61	3423.24	40.2428	53.0299		874-24-1_ch01.tif	2060.64	8497.25	24.2507	26.1341		869-9-1_ch02.tif		2312.1	3851.11	60.0372	77.7563
755-2-3_ch01.tif	1457.96	6692.23	21.7859			871-3-2_ch01.tif	5770.43	9987.54	57.7763			874-24-2_ch01.tif	2306.79	8832.07	26.1183			869-9-2_ch02.tif		7530.66	8966.46	83.987
777-1-1_ch01.tif	1736.9	19354.2	8.97431	12.1641		871-3-3_ch01.tif	4402.29	7208.54	61.0705			874-24-3_ch01.tif	5748.04	20504.3	28.0333			869-9-3_ch02.tif		9317.67	10440.6	89.2447
777-1-2_ch01.tif	3731.73	26181.5	14.2533			981-19-1_ch01.tif	1538.32	2218.58	69.3381	63.1566		979-4-1_ch01.tif	682.338	6462.7	10.5581	16.7692		872-16-1_ch02.tif		10043.2	12035.2	83.4481	79.0279
777-1-3_ch01.tif	3579.79	26987.3	13.2647			981-19-2_ch01.tif	3126.52	4929.92	63.4192			979-4-2_ch01.tif	1668.55	8723.54	19.127			872-16-2_ch02.tif		10200	11508.1	88.6332
777-1-nc_ch01.tif	0	9890.09	0			981-19-3_ch01.tif	4251.05	7495.79	56.7125			979-4-3_ch01.tif	2159.01	10469.2	20.6224			872-16-3_ch02.tif		7104.63	10587.7	67.1028
777-2-1_ch01.tif	2773.92	16796.6	16.5148	15.2174		981-19-nc_ch01.tif	73.429	6263.43	1.17235			979-4-nc_ch01.tif	22.167	4594.41	0.482478			872-16-4_ch02.tif		8068.45	10488.4	76.9275
777-2-2_ch01.tif	2262.68	18589.8	12.1716			981-20-1_ch01.tif	7208.77	13551.9	53.194	51.8728		979-5-1_ch01.tif	2616.67	3285.61	79.6402	50.6385		872-17-1_ch02.tif		7304.83	7932.21	92.0907	65.46
777-2-3_ch01.tif	3763.14	22180.7	16.9658			981-20-2_ch01.tif	5943.15	12813	46.384			979-5-2_ch01.tif	2081.88	6577	31.654			872-17-2_ch02.tif		4988.57	8325.45	59.9196
777-3-1_ch01.tif	3552.08	11873.1	29.917	30.27		981-20-3_ch01.tif	7922.05	14136.3	56.0405			979-5-3_ch01.tif	5156.68	12694.5	40.6214			872-17-3_ch02.tif		3576.56	8060.83	44.3696
777-3-2_ch01.tif	2794.47	10929.9	25.5673			981-21-1_ch01.tif	6151.67	7731.32	79.5681	81.1275		979-6-1_ch01.tif	1509.69	3225.12	46.8103	35.9293		872-18-1_ch02.tif		15749.7	11540.6	136.471	114.894
777-3-3_ch01.tif	1886.07	5339.1	35.3257			981-21-2_ch01.tif	10512.2	13531.3	77.6877			979-6-2_ch01.tif	7205.77	28767.7	25.0482			872-18-2_ch02.tif		15586.2	12313.7	126.576
						981-21-3_ch01.tif	9987.31	11596.1	86.1268									872-18-3_ch02.tif		6849.71	8390.57	81.6358
cJun
Slice	cJun	dapi	cJun (%)	average
cJun .lif_755--1_ch02.tif	137	409	33.4963	27.8327
cJun .lif_755--2_ch02.tif	72	314	22.9299
cJun .lif_755--3_ch02.tif	98	362	27.0718
cJun .lif_755--nc-2_ch02.tif	3	133	2.25564
cJun .lif_755--nc_ch02.tif	2	98	2.04082
cJun .lif_755-1-1_ch02.tif	31	346	8.95954	9.53844
cJun .lif_755-1-2_ch02.tif	43	391	10.9974
cJun .lif_755-1-3-teils längs_ch02.tif	33	315	10.4762
cJun .lif_755-1-4_ch02.tif	21	272	7.72059
cJun .lif_755-2-1_ch02.tif	81	500	16.2	13.6516
cJun .lif_755-2-2_ch02.tif	44	290	15.1724
cJun .lif_755-2-3_ch02.tif	39	407	9.58231
cJun .lif_777-1-1_ch02.tif	27	302	8.9404	12.305			cJun				average
cJun .lif_777-1-2_ch02.tif	55	351	15.6695				dpi	genotype	cage ending	ID	cJun (%)
cJun .lif_777-1-nc_ch02.tif	0	71	0				5	B6	979	4	44.898
cJun .lif_777-2-1_ch02.tif	127	338	37.574	40.4991						5	32.3933
cJun .lif_777-2-2_ch02.tif	161	383	42.0366							6	33.1764
cJun .lif_777-2-3_ch02.tif	111	265	41.8868				5	ZH3	874	22	29.6931
cJun .lif_777-3-1_ch02.tif	44	276	15.942	17.5098						23	31.3294
cJun .lif_777-3-2_ch02.tif	58	314	18.4713							24	29.5462
cJun .lif_777-3-3_ch02.tif	50	276	18.1159				16	B6	871	1	19.3938
cJun .lif_871-1-1_ch02.tif	114	500	22.8	19.3938						2	17.3044
cJun .lif_871-1-2_ch02.tif	84	561	14.9733							3	28.2788
cJun .lif_871-1-3_ch02.tif	90	441	20.4082				16	ZH3	981	19	26.5305
cJun .lif_871-1-nc_ch02.tif	3	45	6.66667							20	17.3829
cJun .lif_871-2-1_ch02.tif	118	590	20	17.3044						21	19.1558
cJun .lif_871-2-2_ch02.tif	79	621	12.7214				30	B6	777	1	12.305
cJun .lif_871-3-1_ch02.tif	94	435	21.6092	28.2788						2	40.4991
cJun .lif_871-3-2_ch02.tif	186	528	35.2273							3	17.5098
cJun .lif_871-3-3_ch02.tif	126	450	28				30	ZH3	755	-	27.8327
cJun .lif_872-2-3_ch02.tif	95	495	19.1919							1	9.53844
cJun .lif_874-22-1_ch02.tif	79	232	34.0517	29.6931						2	13.6516
cJun .lif_874-22-2_ch02.tif	57	225	25.3333
cJun .lif_874-22-3_ch02.tif	68	229	29.6943
cJun .lif_874-22-nc_ch02.tif	7	100	7
cJun .lif_874-23-1_ch02.tif	57	192	29.6875	31.3294
cJun .lif_874-23-2_ch02.tif	96	281	34.1637
cJun .lif_874-23-3_ch02.tif	66	219	30.137
cJun .lif_874-24-1_ch02.tif	110	301	36.5449	29.5462
cJun .lif_874-24-2_ch02.tif	43	207	20.7729
cJun .lif_874-24-3_ch02.tif	83	265	31.3208
cJun .lif_979-4-1_ch02.tif	88	196	44.898	44.898
cJun .lif_979-4-nc_ch02.tif	2	142	1.40845
cJun .lif_979-5-1_ch02.tif	142	338	42.0118	32.3933
cJun .lif_979-5-2_ch02.tif	78	261	29.8851
cJun .lif_979-5-3_ch02.tif	67	265	25.283
cJun .lif_979-6-1_ch02.tif	85	211	40.2844	33.1764
cJun .lif_979-6-2_ch02.tif	61	234	26.0684
cJun .lif_981-19-1_ch02.tif	89	306	29.085	26.5305
cJun .lif_981-19-2_ch02.tif	100	429	23.31
cJun .lif_981-19-3_ch02.tif	130	478	27.1967
cJun .lif_981-19-nc-1_ch02.tif	15	141	10.6383
cJun .lif_981-19-nc-2_ch02.tif	15	186	8.06452
cJun .lif_981-20-1_ch02.tif	41	293	13.9932	17.3829
cJun .lif_981-20-2_ch02.tif	104	483	21.5321
cJun .lif_981-20-3_ch02.tif	128	770	16.6234
cJun .lif_981-21-1_ch02.tif	97	465	20.8602	19.1558
cJun .lif_981-21-2_ch02.tif	70	415	16.8675
cJun .lif_981-21-3_ch02.tif	40	389	10.2828
cJun .lif_981-21-4_ch02.tif	99	346	28.6127
ki67
Mouse ID	DAPI	ki67	ki67(%)	average
755-1-2_ch00.tif	393	7	1.78117	0.924687			ki67
755-1-3_ch00.tif	450	2	0.444444				dpi	genotype	cage	ID	ki67 average
755-1-1_ch00.tif	547	3	0.548446				5	B6	979	4	10.7996
755-2-1_ch00.tif	497	8	1.60966	1.34808						5	8.59077
755-2-2_ch00.tif	526	6	1.14068							6	11.7393
755-2-3_ch00.tif	541	7	1.2939					ZH3	874	22	10.6284
777-1-1_ch00.tif	382	5	1.3089	1.08106						23	8.15358
777-1-2_ch00.tif	402	2	0.497512							24	5.65056
777-1-3_ch00.tif	348	5	1.43678				16	B6	871	1	2.9347
777-2-1_ch00.tif	419	11	2.6253	1.84085						2	1.59899
777-2-2-_ch00.tif	448	5	1.11607							3	3.05741
777-2-3_ch00.tif	393	7	1.78117					ZH3	981	19	2.87648
777-3-1_ch00.tif	386	7	1.81347	1.7392						20	14.8154
777-3-2_ch00.tif	375	6	1.6							21	4.86652
777-3-3_ch00.tif	388	7	1.80412				30	B6	777	1	1.08106
871-1 NC_ch00.tif	73	0	0							2	1.84085
871-1-1_ch00.tif	637	14	2.1978	2.9347						3	1.7392
871-1-2_ch00.tif	625	17	2.72					ZH3	755	-	1.91705
871-1-3_ch00.tif	549	23	4.18944							1	0.924687
871-1-4_ch00.tif	380	10	2.63158							2	1.34808
871-1-NC-2_ch00.tif	77	0	0
871-2-2_ch00.tif	569	12	2.10896	1.59899
871-2-3_ch00.tif	580	10	1.72414
871-2_ch00.tif	415	4	0.963855
871-3-1_ch00.tif	543	12	2.20994	3.05741
871-3-2_ch00.tif	551	22	3.99274
871-3-3_ch00.tif	564	24	4.25532
871-3_ch00.tif	508	9	1.77165
874-22-1_ch00.tif	225	22	9.77778	10.6284
874-22-2_ch00.tif	291	34	11.6838
874-22-3_ch00.tif	307	32	10.4235
874-23-2_ch00.tif	265	27	10.1887
874-23-1_ch00.tif	304	25	8.22368	8.15358
874-23-3_ch00.tif	248	15	6.04839
874-24--2_ch00.tif	372	18	4.83871	5.65056
874-24-1_ch00.tif	314	15	4.77707
874-24-3_ch00.tif	259	19	7.33591
979-4-1_ch00.tif	240	36	15	10.7996
979-4-2_ch00.tif	232	18	7.75862
979-4-3_ch00.tif	229	19	8.29694
979-4-4_ch00.tif	280	34	12.1429
979-4-NC-_ch00.tif	94	0	0
979-5-1_ch00.tif	257	28	10.8949	8.59077
979-5-2_ch00.tif	294	22	7.48299
979-5-3_ch00.tif	284	21	7.39437
979-6-1-1_ch00.tif	368	44	11.9565	11.7393
979-6-1_ch00.tif	250	39	15.6
979-6-2_ch00.tif	248	19	7.66129
981-19-2_ch00.tif	557	11	1.97487	2.87648
981-19-3_ch00.tif	486	19	3.90947
981-19_ch00.tif	510	14	2.7451
981-20-1_ch00.tif	457	122	26.6958	14.8154
981-20-2_ch00.tif	587	61	10.3918
981-20-3_ch00.tif	530	39	7.35849
981-21-1_ch00.tif	556	25	4.4964	4.86652
981.21.2_ch00.tif	462	28	6.06061
981-21-3_ch00.tif	470	19	4.04255
755--1	249	3	1.20482	1.91705
755--3	280	3	1.07143
755--4	259	9	3.4749
Iba1 (10 d.p.c.)
		number of cells positive for			normalized for area
genotype	mouse ID-section number	CD45	Iba1	area (pixel)	CD45	Iba1	average CD45 per mouse	average Iba1 per mouse
B6	869-7-1	24	114	250892	24.9785	118.648	21.9928	108.216
	869-7-2	15	111	261121	15	111
	869-7-3	26	95	261121	26	95				CD45 (% of average WT)
	869-8-1	25	94	230474	28.3243	106.5	28.3594	121.429		WT	ZH3
	869-8-2	20	127	251637	20.7538	131.787				91.3171	80.2746
	869-8-3	36	126	261121	36	126				117.752	80.3777
	869-9-1	19	87	244708	20.2744	92.8352	21.8998	108.339		90.931	57.2472
	869-9-3	14	86	198408	18.4251	113.183
	869-9-4	27	119	261121	27	119
ZH3	872-16-1	17	91	261121	17	91	19.3333	106.333
	872-16-3	24	113	261121	24	113
	872-16-4	17	115	261121	17	115				Iba1 (% of average WT)
	872-17-1	17	49	157431	28.1968	81.2732	19.3582	102.376		WT	ZH3
	872-17-2	17	96	228297	19.4442	109.803				96.0542	94.3832
	872-17-5	7	72	207908	8.79161	90.428				107.782	90.8705
	872-17-6	21	128	261121	21	128				96.1638	112.718
	872-18-1	13	112	207463	16.3623	140.968	13.7874	126.989
	872-18-2	13	106	261121	13	106
	872-18-3	12	134	261121	12	134
							average WT	average WT
							24.084	112.661
